# Supplementary material for: Estimating the population size of female sex workers and transgender women in Sri Lanka
Source: PLoS One. 2020 Jan 15;15(1):e0227689. doi: 10.1371/journal.pone.0227689 (PMC6961924; doi:10.1371/journal.pone.0227689)
Supplement: S3 File — (XLSX) [file pone.0227689.s003.xlsx]

## Sheet: MAPPING_TG_L2_24_01_results
province	district1	district2	district3	district4	district5	district6	district7	district8	divisional.secretariat1	divisional.secretariat2	divisional.secretariat3	divisional.secretariat4	divisional.secretariat5	divisional.secretariat6	divisional.secretariat7	divisional.secretariat8	divisional.secretariat9	divisional.secretariat10	divisional.secretariat11	divisional.secretariat12	divisional.secretariat13	divisional.secretariat14	divisional.secretariat15	divisional.secretariat16	divisional.secretariat17	divisional.secretariat18	spot.type.code	spot.type.code.other	validation	section2	spot.active	visit	section3	spot.type.field	spot.type.field.other	peak.day	peak.time	low.estimate	high.estimate	tg.other.spots	tg.number.spots	number.month.low	number.month.high	added low	added high	average estimate	MOBILITY	Av n spots visited	Aver adjust est mob
8								16																41			1		2		1	2		1		4	4	2	2	3		2	2
8								16																41			1		2		1	1		1		1	2	6	8	3		8	10
8								16																41			1		1		1	1		1		7	2	3	4	2		4	5
8								16																41			1		1		1	1		1		1	3	3	4	2		4	5
8								16																41			77	Flats (Housing Scheme)	1		1	1		77	Flats (Housing Scheme)	7	4	2	3	2		2	3
8								16																41			6		1		1	1		6		7	4	3	4	2		4	5
8								16																41			1		1		1	1		1		7	4	2	3	1	1	2	3
8								16																41			6		1		1	1		6		7	3	1	1	2		1	1
8								16																41			1		1		1	1		6		5	4	1	2	2		1	2
8								16																41			1		2		1	1		1		6	4	2	3	3		4	5
8								16																41			3		1		1	1		3		7	2	1	2	2		2	3
8								16																41			1		1		1	2		1		1	3	1	2	2		2	3
8								16																41			6		2		1	2		6		1	4	1	2	3		1	2
8								16																41			6		1		1	2		6		6	4	2	3	2		4	5	41	54	47.5	7.14286	1.07143	47.1977
8								16																44			1		1		1	1		1		7	2	2	3	2		4	5
8								16																44			1		2		1	2		1		7	4	2	3	3		3	4
8								16																44			1		2		1	1		1		6	3	1	2	3		2	3
8								16																44			1		1		1	1		1		6	3	4	5	2		5	6
8								16																44			1		1		1	2		1		7	2	2	3	2		4	5
8								16																44			3		1		1	1		3		1	3	4	5	2		7	8
8								16																44			1		2		1	1		1		1	3	2	3	3		2	3
8								16																44			1		2		1	1		1		6	4	2	3	3		2	3
8								16																44			6		1		1	1		6		1	4	3	4	2		5	6	34	43	38.5	none		38.5
6						11													32								3		1		1	1		3		7	4	3	4	2		3	4	3	4	3.5	none
8								16																42			1		2		1	2		1		7	3	3	4	3		2	5
8								16																42			1		1		1	2		1		6	3	2	3	2		2	4
8								16																42			1		1		1	2		1		7	4	2	3	2		2	3
8								16																42			1		2		1	2		1		7	4	2	3	3		2	3
8								16																42			2		1		1	2		1		7	3	3	5	2		2	6
8								16																42			1		2		1	2		1		6	3	2	3	3		2	3	12	24	18	none
8								17																	47		1		2		1	1		1		1	3	2	3	3		2	3
8								17																	47		1		2		1	2		1		1	3	2	3	3		3	4
8								17																	47		1		2		1	2		1		7	3	1	3	3		2	3	7	10	8.5	none
8								17																	46		77	Saloon	1		1	1		77	Saloon	1	3	3	4	2		3	5
8								17																	46		1		2		1	2		1		6	3	1	3	3		2	3
8								17																	46		1		2		1	2		1		6	3	2	2	3		2	2
8								17																	46		1		2		1	2		1		7	3	2	2	3		2	2	9	12	10.5	none
8								17																	48		77	Saloon	1		1	1		77	Saloon	1	1	2	3	2		2	3
8								17																	48		5		1		1	2		5		1	3	3	4	2		4	5
8								17																	48		77	Saloon	1		1	1		77	Saloon	1	4	3	4	2		4	5	10	13	11.5
8								17																	46		1		2		1	2		1		7	4	1	2	3		1	2	1	2	1.5
5					9												24										1		1		1	1		1		7	3	2	3	1	1	3	4	3	4	3.5	1	2	1.75
3			6											11													1		2		1	2		1		7	2	1	2	3		1	2	1	2	1.5	none
6						13															37						1		2		1	2		1		7	1	1	2	3		1	2
6						13															37						15		2		1	2		15		6	2	1	2	2		1	2	2	4	3	none
6						13															38						15		1		1	2		15		7	3	4	5	2		3	5	3	5	4	none
7							15																40				15		2		1	2		15		7	2	2	3	3		2	3
7							15																40				1		1		1	2		1		7	3	3	4	2		2	4	4	7	5.5
8								16																41			6		2		1	1		6		6	4	2	3	3		3	4
8								16																41			1		2		1	1		1		7	3	2	3	3		4	5
8								16																41			77	Hosing Scheme	1		1	1		77	Housing Scheme	6	3	2	3	2		2	5
8								16																41			1		2		1	1		1		7	4	1	2	3		1	2
8								16																41			1		1		1	1		1		7	3	3	4	2		4	5
8								16																41			1		2		1	1		1		1	3	8	10	3		7	12
8								16																41			1		1		1	1		1		7	3	4	5	3		3	7	24	40	32	none
																																										24
																																											224
[truncated: 6 more columns]
